# Supplementary material for: Rare-Earth-Metal (Nd3+, Ce3+ and Gd3+)-Doped CaF2: Nanoparticles for Multimodal Imaging in Biomedical Applications
Source: Pharmaceutics. 2022 Dec 14;14(12):2796. doi: 10.3390/pharmaceutics14122796 (PMC9784532; doi:10.3390/pharmaceutics14122796)
Supplement: Supplementary file 1 [file pharmaceutics-14-02796-s001.zip]

Archive with 1 entries (1 files):
- pharmaceutics-1990998-figure s1.pdf
